# Supplementary material for: Stingless Bee (Heterotrigona Itama) Honey and Its Phenolic-Rich Extract Ameliorate Oxidant–Antioxidant Balance via KEAP1-NRF2 Signalling Pathway
Source: Nutrients. 2023 Jun 22;15(13):2835. doi: 10.3390/nu15132835 (PMC10343317; doi:10.3390/nu15132835)
Supplement: Supplementary file 1 [file nutrients-15-02835-s001.zip]

Archive with 1 entries (1 files):
- nutrients-2450948-supplementary.pdf
